# Supplementary material for: Gut microbiota, inflammatory proteins and COVID-19: a Mendelian randomisation study
Source: Front Immunol. 2024 May 13;15:1406291. doi: 10.3389/fimmu.2024.1406291 (PMC11128586; doi:10.3389/fimmu.2024.1406291)
Supplement: Supplementary file 1 [file Table_1.xlsx]

## Sheet: Table1
Table1 MR positive results for Gut microbiota and COVID-19 experimental group
exposure	method	nsnp	b	se	pval	lo_ci	up_ci	or	or_lci95	or_uci95
phylum.Actinobacteria.id.400	MR Egger	17	0.181563	0.0846874	0.048834	0.0155758	0.347551	1.19909	1.0157	1.4156
	Weighted median	17	0.060723	0.0314891	0.0538075	-0.000995593	0.122442	1.0626	0.999005	1.13025
	Inverse variance weighted	17	0.0475505	0.0227188	0.0363489	0.00302167	0.0920793	1.0487	1.00303	1.09645
	Simple mode	17	0.0584908	0.0627322	0.364992	-0.0644642	0.181446	1.06024	0.93757	1.19895
	Weighted mode	17	0.0549874	0.0674626	0.426993	-0.0772393	0.187214	1.05653	0.925668	1.20589
class.Actinobacteria.id.419	MR Egger	20	0.0653209	0.0418218	0.135725	-0.0166499	0.147292	1.0675	0.983488	1.15869
	Weighted median	20	0.037855	0.0251647	0.132507	-0.0114678	0.0871778	1.03858	0.988598	1.09109
	Inverse variance weighted	20	0.03825	0.0177315	0.0309921	0.00349619	0.0730038	1.03899	1.0035	1.07573
	Simple mode	20	0.0260903	0.0441805	0.561789	-0.0605034	0.112684	1.02643	0.941291	1.11928
	Weighted mode	20	0.0369066	0.0381712	0.345757	-0.0379091	0.111722	1.0376	0.962801	1.1182
class.Deltaproteobacteria.id.3087	MR Egger	13	0.0155299	0.076393	0.84262	-0.1342	0.16526	1.01565	0.874415	1.1797
	Weighted median	13	0.0816485	0.0342755	0.0172129	0.0144686	0.148828	1.08507	1.01457	1.16047
	Inverse variance weighted	13	0.0589279	0.0260795	0.0238496	0.00781196	0.110044	1.0607	1.00784	1.11633
	Simple mode	13	0.111807	0.0637984	0.105173	-0.0132376	0.236852	1.1183	0.98685	1.26725
	Weighted mode	13	0.098549	0.053806	0.0919413	-0.00691071	0.204009	1.10357	0.993113	1.22631
class.Negativicutes.id.2164	MR Egger	12	0.00518379	0.0850132	0.95258	-0.161442	0.17181	1.0052	0.850916	1.18745
	Weighted median	12	0.0536545	0.0359549	0.135627	-0.016817	0.124126	1.05512	0.983324	1.13216
	Inverse variance weighted	12	0.0530534	0.0264286	0.0447051	0.00125321	0.104854	1.05449	1.00125	1.11055
	Simple mode	12	0.0727503	0.0603838	0.253562	-0.045602	0.191103	1.07546	0.955422	1.21058
	Weighted mode	12	0.0636435	0.0545618	0.2681	-0.0432975	0.170585	1.06571	0.957626	1.186
order.Bifidobacteriales.id.432	MR Egger	20	0.140681	0.0700034	0.0597047	0.00347419	0.277888	1.15106	1.00348	1.32034
	Weighted median	20	0.0662736	0.0251208	0.00833484	0.0170368	0.11551	1.06852	1.01718	1.12245
	Inverse variance weighted	20	0.0551629	0.0184029	0.00272199	0.0190932	0.0912327	1.05671	1.01928	1.09552
	Simple mode	20	0.0759512	0.050594	0.149743	-0.0232131	0.175115	1.07891	0.977054	1.19138
	Weighted mode	20	0.0860056	0.0427315	0.0585385	0.00225185	0.169759	1.08981	1.00225	1.18502
order.Selenomonadales.id.2165	MR Egger	12	0.00518379	0.0850132	0.95258	-0.161442	0.17181	1.0052	0.850916	1.18745
	Weighted median	12	0.0536545	0.0358416	0.134396	-0.016595	0.123904	1.05512	0.983542	1.13191
	Inverse variance weighted	12	0.0530534	0.0264286	0.0447051	0.00125321	0.104854	1.05449	1.00125	1.11055
	Simple mode	12	0.0727503	0.0582624	0.237708	-0.041444	0.186945	1.07546	0.959403	1.20556
	Weighted mode	12	0.0636435	0.0588853	0.302911	-0.0517718	0.179059	1.06571	0.949546	1.19609
family.Bifidobacteriaceae.id.433	MR Egger	20	0.140681	0.0700034	0.0597047	0.00347419	0.277888	1.15106	1.00348	1.32034
	Weighted median	20	0.0662736	0.0259889	0.01077	0.0153354	0.117212	1.06852	1.01545	1.12436
	Inverse variance weighted	20	0.0551629	0.0184029	0.00272199	0.0190932	0.0912327	1.05671	1.01928	1.09552
	Simple mode	20	0.0759512	0.0505417	0.149345	-0.0231106	0.175013	1.07891	0.977154	1.19126
	Weighted mode	20	0.0860056	0.0441553	0.0663688	-0.00053876	0.17255	1.08981	0.999461	1.18833
genus.Bifidobacterium.id.436	MR Egger	19	0.138587	0.0513663	0.0152382	0.0379089	0.239265	1.14865	1.03864	1.27032
	Weighted median	19	0.0783531	0.0246975	0.00151128	0.029946	0.12676	1.0815	1.0304	1.13514
	Inverse variance weighted	19	0.0484967	0.0179329	0.00684413	0.0133481	0.0836453	1.04969	1.01344	1.08724
	Simple mode	19	0.0779961	0.0488646	0.127858	-0.0177786	0.173771	1.08112	0.982379	1.18978
	Weighted mode	19	0.0874491	0.0362388	0.0266966	0.0164211	0.158477	1.09139	1.01656	1.17172
genus.Dorea.id.1997	MR Egger	11	0.0302477	0.0666664	0.660775	-0.100418	0.160914	1.03071	0.904459	1.17458
	Weighted median	11	0.071951	0.0369212	0.0513226	-0.00041453	0.144317	1.0746	0.999586	1.15525
	Inverse variance weighted	11	0.0712822	0.0261218	0.00635582	0.0200834	0.122481	1.07388	1.02029	1.1303
	Simple mode	11	0.061739	0.0617178	0.340735	-0.0592278	0.182706	1.06368	0.942492	1.20046
	Weighted mode	11	0.0704505	0.0564302	0.240302	-0.0401526	0.181054	1.07299	0.960643	1.19848
genus.Intestinimonas.id.2062	MR Egger	17	0.0230494	0.0438593	0.606896	-0.0629147	0.109014	1.02332	0.939024	1.11518
	Weighted median	17	0.0453336	0.0240144	0.059057	-0.00173459	0.0924018	1.04638	0.998267	1.09681
	Inverse variance weighted	17	0.0349324	0.0172197	0.0424951	0.00118193	0.068683	1.03555	1.00118	1.0711
	Simple mode	17	0.0691508	0.04533	0.146657	-0.0196959	0.157998	1.0716	0.980497	1.17116
	Weighted mode	17	0.0699096	0.0445679	0.136302	-0.0174435	0.157263	1.07241	0.982708	1.1703
genus.Peptococcus.id.2037	MR Egger	13	-0.173662	0.0565076	0.010598	-0.284417	-0.0629077	0.840581	0.752453	0.93903
	Weighted median	13	-0.0353706	0.0198365	0.0745692	-0.0742502	0.00350898	0.965248	0.928439	1.00352
	Inverse variance weighted	13	-0.034915	0.0143893	0.0152469	-0.0631179	-0.00671202	0.965688	0.938833	0.99331
	Simple mode	13	-0.0439634	0.0320824	0.195675	-0.106845	0.0189181	0.956989	0.898665	1.0191
	Weighted mode	13	-0.0401737	0.0330112	0.247008	-0.104876	0.0245283	0.960623	0.900436	1.02483
genus.RikenellaceaeRC9gutgroup.id.11191	MR Egger	13	0.01747	0.0747192	0.819428	-0.12898	0.16392	1.01762	0.878992	1.17812
	Weighted median	13	0.0156261	0.0153483	0.308632	-0.0144567	0.0457088	1.01575	0.985647	1.04677
	Inverse variance weighted	13	0.0275743	0.0116749	0.0181844	0.00469148	0.0504572	1.02796	1.0047	1.05175
	Simple mode	13	0.00785299	0.024355	0.752669	-0.0398828	0.0555888	1.00788	0.960902	1.05716
	Weighted mode	13	0.00785299	0.0234371	0.743359	-0.0380837	0.0537897	1.00788	0.962632	1.05526

## Sheet: Table2
Table2 BWMR results of 12 Gut microbiota
exposure	method	beta	lci95	uci95	or	or_lci95	or_uci95	pval
class.Deltaproteobacteria.id.3087	BWMR	0.0552575	0.0039561	0.106559	1.05681	1.00396	1.11244	0.0347598
class.Negativicutes.id.2164	BWMR	0.0603079	0.00732066	0.113295	1.06216	1.00735	1.11996	0.025695
family.Bifidobacteriaceae.id.433	BWMR	0.0402032	0.00430722	0.0760992	1.04102	1.00432	1.07907	0.0281504
genus.Bifidobacterium.id.436	BWMR	0.0407554	0.00564885	0.0758619	1.0416	1.00566	1.07881	0.0228834
genus.Dorea.id.1997	BWMR	0.0787413	0.0272988	0.130184	1.08192	1.02767	1.13904	0.00269887
genus.Intestinimonas.id.2062	BWMR	0.0315226	-0.00198694	0.0650322	1.03202	0.998015	1.06719	0.0652149
genus.Peptococcus.id.2037	BWMR	-0.0279782	-0.0536311	-0.00232521	0.97241	0.947782	0.997677	0.0325446
genus.RikenellaceaeRC9gutgroup.id.11191	BWMR	0.0257613	0.00310391	0.0484186	1.0261	1.00311	1.04961	0.0258467
order.Selenomonadales.id.2165	BWMR	0.0603079	0.00732066	0.113295	1.06216	1.00735	1.11996	0.025695
class.Actinobacteria.id.419	BWMR	0.0377513	0.00255329	0.0729492	1.03847	1.00256	1.07568	0.0355375
order.Bifidobacteriales.id.432	BWMR	0.0402032	0.00430722	0.0760992	1.04102	1.00432	1.07907	0.0281504
phylum.Actinobacteria.id.400	BWMR	0.0327478	-0.0149484	0.0804439	1.03329	0.985163	1.08377	0.178393

## Sheet: Table3
Table3 MR results of Gut microbiota and COVID-19 validation group
exposure	method	nsnp	b	se	pval	lo_ci	up_ci	or	or_lci95	or_uci95
class.Deltaproteobacteria.id.3087	MR Egger	13	0.208206	0.339441	0.552097	-0.457099	0.873511	1.23147	0.633118	2.39531
	Weighted median	13	-0.27701	0.180671	0.125218	-0.631125	0.0771042	0.758047	0.531993	1.08015
	Inverse variance weighted	13	-0.251211	0.129259	0.0519581	-0.504558	0.00213529	0.777858	0.603772	1.00214
	Simple mode	13	-0.36542	0.285698	0.225063	-0.925389	0.194549	0.693905	0.396377	1.21476
	Weighted mode	13	-0.373729	0.284002	0.21278	-0.930372	0.182915	0.688164	0.394407	1.20071
class.Negativicutes.id.2164	MR Egger	12	0.820798	0.528353	0.151353	-0.214774	1.85637	2.27231	0.806723	6.40047
	Weighted median	12	0.181735	0.208741	0.38396	-0.227397	0.590867	1.1993	0.796604	1.80555
	Inverse variance weighted	12	0.197692	0.153087	0.196575	-0.102358	0.497742	1.21859	0.902706	1.645
	Simple mode	12	-0.0744836	0.378893	0.847739	-0.817114	0.668146	0.928223	0.441705	1.95062
	Weighted mode	12	-0.107825	0.330126	0.750088	-0.754871	0.539222	0.897785	0.470071	1.71467
family.Bifidobacteriaceae.id.433	MR Egger	19	0.321482	0.382906	0.412793	-0.429013	1.07198	1.37917	0.651151	2.92115
	Weighted median	19	0.168722	0.154186	0.273833	-0.133482	0.470927	1.18379	0.875043	1.60148
	Inverse variance weighted	19	0.108336	0.10377	0.296482	-0.0950523	0.311725	1.11442	0.909325	1.36578
	Simple mode	19	0.274969	0.285075	0.34755	-0.283777	0.833716	1.31649	0.752934	2.30186
	Weighted mode	19	0.195522	0.204311	0.351255	-0.204928	0.595971	1.21595	0.814706	1.81479
genus.Bifidobacterium.id.436	MR Egger	18	0.193249	0.286845	0.510115	-0.368968	0.755465	1.21318	0.691448	2.1286
	Weighted median	18	-0.0134442	0.142771	0.924977	-0.293275	0.266386	0.986646	0.745817	1.30524
	Inverse variance weighted	18	-0.0518349	0.104446	0.619695	-0.25655	0.15288	0.949486	0.773717	1.16518
	Simple mode	18	0.0320382	0.286611	0.912305	-0.52972	0.593796	1.03256	0.58877	1.81085
	Weighted mode	18	0.0564802	0.178631	0.755712	-0.293637	0.406597	1.05811	0.745547	1.5017
genus.Dorea.id.1997	MR Egger	11	-0.126657	0.363233	0.735338	-0.838594	0.58528	0.881036	0.432318	1.79549
	Weighted median	11	0.21387	0.207669	0.303077	-0.193162	0.620902	1.23846	0.824348	1.86061
	Inverse variance weighted	11	0.266682	0.152352	0.0800447	-0.031929	0.565293	1.30562	0.968575	1.75996
	Simple mode	11	0.256701	0.343485	0.472064	-0.41653	0.929931	1.29266	0.659331	2.53434
	Weighted mode	11	0.162159	0.267056	0.557247	-0.361271	0.685589	1.17605	0.69679	1.98494
genus.Peptococcus.id.2037	MR Egger	13	-0.403419	0.310124	0.219906	-1.01126	0.204424	0.668032	0.36376	1.22682
	Weighted median	13	0.0855668	0.104877	0.414572	-0.119993	0.291126	1.08933	0.886927	1.33793
	Inverse variance weighted	13	0.179066	0.0808843	0.0268391	0.0205325	0.337599	1.1961	1.02074	1.40158
	Simple mode	13	0.0466803	0.163572	0.780219	-0.273921	0.367282	1.04779	0.760392	1.4438
	Weighted mode	13	0.0624989	0.153479	0.691021	-0.238321	0.363318	1.06449	0.78795	1.43809
genus.RikenellaceaeRC9gutgroup.id.11191	MR Egger	13	1.12826	0.408592	0.0185116	0.327419	1.9291	3.09027	1.38738	6.88332
	Weighted median	13	-0.000818389	0.0912461	0.992844	-0.179661	0.178024	0.999182	0.835554	1.19485
	Inverse variance weighted	13	0.056506	0.0805253	0.482856	-0.101324	0.214336	1.05813	0.903641	1.23904
	Simple mode	13	-0.0479301	0.152408	0.758553	-0.34665	0.25079	0.9532	0.707052	1.28504
	Weighted mode	13	-0.0549024	0.147008	0.715316	-0.343038	0.233233	0.946577	0.709611	1.26268
order.Selenomonadales.id.2165	MR Egger	12	0.820798	0.528353	0.151353	-0.214774	1.85637	2.27231	0.806723	6.40047
	Weighted median	12	0.181735	0.217739	0.403917	-0.245034	0.608503	1.1993	0.782678	1.83768
	Inverse variance weighted	12	0.197692	0.153087	0.196575	-0.102358	0.497742	1.21859	0.902706	1.645
	Simple mode	12	-0.0744836	0.358931	0.839399	-0.777989	0.629022	0.928223	0.459329	1.87577
	Weighted mode	12	-0.107825	0.366137	0.773865	-0.825454	0.609805	0.897785	0.438036	1.84007
class.Actinobacteria.id.419	MR Egger	20	0.232442	0.198067	0.25587	-0.155769	0.620653	1.26168	0.855757	1.86014
	Weighted median	20	-0.00793939	0.138736	0.954365	-0.279861	0.263982	0.992092	0.755889	1.30211
	Inverse variance weighted	20	0.0145971	0.0921096	0.874082	-0.165938	0.195132	1.0147	0.847099	1.21547
	Simple mode	20	-0.0629937	0.217117	0.774854	-0.488543	0.362556	0.938949	0.613519	1.437
	Weighted mode	20	0.00407986	0.153941	0.979133	-0.297645	0.305805	1.00409	0.742565	1.35772
order.Bifidobacteriales.id.432	MR Egger	19	0.321482	0.382906	0.412793	-0.429013	1.07198	1.37917	0.651151	2.92115
	Weighted median	19	0.168722	0.153237	0.270873	-0.131622	0.469067	1.18379	0.876672	1.5985
	Inverse variance weighted	19	0.108336	0.10377	0.296482	-0.0950523	0.311725	1.11442	0.909325	1.36578
	Simple mode	19	0.274969	0.282801	0.343784	-0.279321	0.829259	1.31649	0.756297	2.29162
	Weighted mode	19	0.195522	0.216624	0.378666	-0.229062	0.620105	1.21595	0.79528	1.85912

## Sheet: Table4
Table4 MR positive results for Inflammatory proteins and COVID-19 experimental group
exposure	method	nsnp	b	se	pval	lo_ci	up_ci	or	or_lci95	or_uci95
Eukaryotic translation initiation factor 4E-binding protein 1	MR Egger	19	0.0495269	0.0423122	0.257943	-0.0334051	0.132459	1.05077	0.967147	1.14163
	Weighted median	19	0.0370124	0.02375	0.119134	-0.00953756	0.0835623	1.03771	0.990508	1.08715
	Inverse variance weighted	19	0.0329927	0.0167289	0.048587	0.000204058	0.0657813	1.03354	1.0002	1.06799
	Simple mode	19	0.0112291	0.041302	0.78881	-0.0697229	0.092181	1.01129	0.932652	1.09656
	Weighted mode	19	0.045395	0.0307155	0.156715	-0.0148074	0.105597	1.04644	0.985302	1.11137
C-X-C motif chemokine 11	MR Egger	42	-0.0288594	0.0284041	0.315723	-0.0845315	0.0268127	0.971553	0.918943	1.02718
	Weighted median	42	-0.0444155	0.0192151	0.0208055	-0.0820771	-0.006754	0.956556	0.921201	0.993269
	Inverse variance weighted	42	-0.030868	0.0119708	0.00991967	-0.0543307	-0.00740532	0.969604	0.947119	0.992622
	Simple mode	42	-0.038846	0.036932	0.299041	-0.111233	0.0335408	0.961899	0.89473	1.03411
	Weighted mode	42	-0.0459734	0.0231207	0.0534701	-0.0912899	-0.000656809	0.955067	0.912753	0.999343
Fibroblast growth factor 19	MR Egger	34	0.0815785	0.0581902	0.170563	-0.0324744	0.195631	1.085	0.968047	1.21608
	Weighted median	34	0.0252424	0.023418	0.281077	-0.020657	0.0711417	1.02556	0.979555	1.07373
	Inverse variance weighted	34	0.0652711	0.0229561	0.00446491	0.0202771	0.110265	1.06745	1.02048	1.11657
	Simple mode	34	-0.00740387	0.050571	0.884492	-0.106523	0.0917152	0.992623	0.898954	1.09605
	Weighted mode	34	0.00118528	0.0630474	0.985114	-0.122388	0.124758	1.00119	0.884805	1.13287
Fibroblast growth factor 21	MR Egger	26	-0.0254115	0.0345079	0.468627	-0.0930471	0.0422241	0.974909	0.911151	1.04313
	Weighted median	26	-0.0150669	0.0207271	0.467276	-0.0556921	0.0255583	0.985046	0.94583	1.02589
	Inverse variance weighted	26	-0.0350996	0.015192	0.0208664	-0.064876	-0.00532319	0.965509	0.937184	0.994691
	Simple mode	26	-0.0103061	0.0436652	0.815335	-0.09589	0.0752777	0.989747	0.908564	1.07818
	Weighted mode	26	0.0100637	0.0477026	0.834622	-0.0834333	0.103561	1.01011	0.919952	1.10911
Fibroblast growth factor 23	MR Egger	30	-0.0113773	0.0357522	0.752675	-0.0814515	0.058697	0.988687	0.921777	1.06045
	Weighted median	30	-0.0339379	0.0205343	0.0983834	-0.0741851	0.00630933	0.966632	0.9285	1.00633
	Inverse variance weighted	30	-0.0312923	0.0155766	0.0445448	-0.0618224	-0.000762122	0.969192	0.94005	0.999238
	Simple mode	30	-0.00558338	0.0444214	0.900844	-0.0926493	0.0814825	0.994432	0.911513	1.08489
	Weighted mode	30	-0.0522683	0.0347769	0.143661	-0.120431	0.0158943	0.949074	0.886538	1.01602
Interleukin-18	MR Egger	32	-0.0821273	0.0236563	0.00159192	-0.128494	-0.035761	0.921155	0.879419	0.964871
	Weighted median	32	-0.0368585	0.0168398	0.028613	-0.0698645	-0.00385257	0.963812	0.93252	0.996155
	Inverse variance weighted	32	-0.0332841	0.0116217	0.00418387	-0.0560627	-0.0105055	0.967264	0.94548	0.989549
	Simple mode	32	-0.0198353	0.0319996	0.53988	-0.0825546	0.042884	0.98036	0.920761	1.04382
	Weighted mode	32	-0.0392987	0.0189616	0.0466179	-0.0764634	-0.00213408	0.961463	0.926387	0.997868
Leukemia inhibitory factor receptor	MR Egger	30	-0.231769	0.0417974	6.26713e-06	-0.313692	-0.149846	0.79313	0.730744	0.860841
	Weighted median	30	-0.0378169	0.0228538	0.0979789	-0.0826103	0.00697653	0.962889	0.92071	1.007
	Inverse variance weighted	30	-0.0999705	0.0280693	0.000368658	-0.154986	-0.0449547	0.904864	0.856427	0.956041
	Simple mode	30	-0.00189918	0.0388164	0.961313	-0.0779793	0.074181	0.998103	0.924984	1.077
	Weighted mode	30	-0.008735	0.0393987	0.826095	-0.0859565	0.0684865	0.991303	0.917634	1.07089
Monocyte chemoattractant protein-1	MR Egger	23	0.088484	0.0278035	0.00448198	0.0339892	0.142979	1.09252	1.03457	1.15371
	Weighted median	23	0.047493	0.0222291	0.0326368	0.00392394	0.091062	1.04864	1.00393	1.09534
	Inverse variance weighted	23	0.0475313	0.0160667	0.00309268	0.0160406	0.0790221	1.04868	1.01617	1.08223
	Simple mode	23	-0.00524698	0.0395606	0.89569	-0.0827857	0.0722918	0.994767	0.920548	1.07497
	Weighted mode	23	0.0590166	0.0214803	0.0117533	0.0169152	0.101118	1.06079	1.01706	1.10641
Oncostatin-M	MR Egger	26	-0.0364795	0.0486164	0.460335	-0.131768	0.0588086	0.964178	0.876545	1.06057
	Weighted median	26	-0.0120533	0.0241072	0.617084	-0.0593035	0.0351969	0.988019	0.942421	1.03582
	Inverse variance weighted	26	-0.0449837	0.0204819	0.0280731	-0.0851283	-0.00483912	0.956013	0.918394	0.995173
	Simple mode	26	-0.0138695	0.0509505	0.787692	-0.113732	0.0859935	0.986226	0.892497	1.0898
	Weighted mode	26	-0.00773634	0.0591797	0.897038	-0.123729	0.108256	0.992294	0.88362	1.11433
Thymic stromal lymphopoietin	MR Egger	22	0.0118004	0.0350664	0.739987	-0.0569297	0.0805306	1.01187	0.94466	1.08386
	Weighted median	22	0.0391768	0.0229371	0.0876339	-0.00577984	0.0841334	1.03995	0.994237	1.08777
	Inverse variance weighted	22	0.0403803	0.016185	0.0125983	0.00865778	0.0721028	1.04121	1.0087	1.07477
	Simple mode	22	0.0536119	0.0460925	0.257821	-0.0367294	0.143953	1.05508	0.963937	1.15483
	Weighted mode	22	0.0583991	0.0442768	0.201387	-0.0283834	0.145182	1.06014	0.972016	1.15625

## Sheet: Table5
Table5 BWMR results of 10 Inflammatory proteins
exposure	method	beta	lci95	uci95	or	or_lci95	or_uci95	pval
Eukaryotic translation initiation factor 4E-binding protein 1	BWMR	0.0344214	0.00048474	0.068358	1.03502	1.00048	1.07075	0.0468121
C-X-C motif chemokine 11	BWMR	-0.0305818	-0.0548754	-0.00628809	0.969881	0.946603	0.993732	0.0136129
Fibroblast growth factor 19	BWMR	0.0356202	-0.00943496	0.0806753	1.03626	0.990609	1.08402	0.121248
Fibroblast growth factor 21	BWMR	-0.0331085	-0.0653341	-0.000882956	0.967434	0.936754	0.999117	0.0440408
Fibroblast growth factor 23	BWMR	-0.0327962	-0.0645502	-0.00104216	0.967736	0.937489	0.998958	0.0429366
Interleukin-18	BWMR	-0.0350315	-0.0599515	-0.0101115	0.965575	0.94181	0.989939	0.00586402
Leukemia inhibitory factor receptor	BWMR	-0.00250304	-0.0327216	0.0277155	0.9975	0.967808	1.0281	0.871031
Monocyte chemoattractant protein-1	BWMR	0.0395454	0.00974071	0.0693502	1.04034	1.00979	1.07181	0.00930711
Oncostatin-M	BWMR	-0.0338129	-0.0753667	0.00774096	0.966752	0.927403	1.00777	0.11074
Thymic stromal lymphopoietin	BWMR	0.0431737	0.00979105	0.0765564	1.04412	1.00984	1.07956	0.0112492

## Sheet: Table6
Table6 MR results for Inflammatory proteins and COVID-19 validation group
exposure	method	nsnp	b	se	pval	lo_ci	up_ci	or	or_lci95	or_uci95
Eukaryotic translation initiation factor 4E-binding protein 1	MR Egger	18	0.053959	0.336435	0.874586	-0.605454	0.713372	1.05544	0.545826	2.04086
	Weighted median	18	0.0521947	0.136045	0.701232	-0.214453	0.318843	1.05358	0.806983	1.37553
	Inverse variance weighted	18	0.0173195	0.124747	0.889578	-0.227184	0.261823	1.01747	0.796774	1.2993
	Simple mode	18	-0.00173776	0.226343	0.993964	-0.44537	0.441894	0.998264	0.640587	1.55565
	Weighted mode	18	0.128904	0.166987	0.450749	-0.198391	0.4562	1.13758	0.820049	1.57807
C-X-C motif chemokine 11	MR Egger	38	-0.247989	0.17735	0.170577	-0.595595	0.0996162	0.780368	0.551234	1.10475
	Weighted median	38	0.0410863	0.10452	0.69425	-0.163774	0.245946	1.04194	0.848934	1.27883
	Inverse variance weighted	38	0.078435	0.0707502	0.267595	-0.0602355	0.217105	1.08159	0.941543	1.24247
	Simple mode	38	0.0402023	0.163072	0.806634	-0.279419	0.359823	1.04102	0.756223	1.43308
	Weighted mode	38	0.0268106	0.11657	0.819361	-0.201666	0.255287	1.02717	0.817368	1.29083
Fibroblast growth factor 21	MR Egger	24	-0.0969091	0.188127	0.611603	-0.465639	0.271821	0.907639	0.627734	1.31235
	Weighted median	24	-0.0408564	0.109819	0.709866	-0.256101	0.174388	0.959967	0.774064	1.19052
	Inverse variance weighted	24	-0.0787251	0.0793562	0.321175	-0.234263	0.076813	0.924294	0.791154	1.07984
	Simple mode	24	-0.0863364	0.209447	0.684001	-0.496852	0.324179	0.917286	0.608443	1.3829
	Weighted mode	24	-0.143226	0.155783	0.367431	-0.448561	0.162109	0.866558	0.638546	1.17599
Fibroblast growth factor 23	MR Egger	28	-0.259019	0.149129	0.0942432	-0.551311	0.033273	0.771808	0.576194	1.03383
	Weighted median	28	-0.0919082	0.105331	0.382902	-0.298358	0.114542	0.912189	0.742036	1.12136
	Inverse variance weighted	28	-0.0967975	0.0778258	0.213584	-0.249336	0.055741	0.90774	0.779318	1.05732
	Simple mode	28	-0.156168	0.202725	0.447783	-0.553509	0.241172	0.855415	0.574929	1.27274
	Weighted mode	28	-0.198594	0.14882	0.1932	-0.490281	0.0930936	0.819883	0.612454	1.09756
Interleukin-18	MR Egger	31	0.0626752	0.1396	0.656795	-0.21094	0.33629	1.06468	0.809823	1.39975
	Weighted median	31	0.116408	0.0994698	0.241888	-0.0785531	0.311368	1.12345	0.924453	1.36529
	Inverse variance weighted	31	0.171644	0.0681101	0.0117324	0.0381479	0.30514	1.18725	1.03888	1.35681
	Simple mode	31	0.192017	0.172132	0.273484	-0.145362	0.529397	1.21169	0.864709	1.69791
	Weighted mode	31	0.0870444	0.0986728	0.384709	-0.106354	0.280443	1.09095	0.899106	1.32372
Monocyte chemoattractant protein-1	MR Egger	29	0.101559	0.128033	0.434561	-0.149385	0.352503	1.1069	0.861237	1.42262
	Weighted median	29	0.0985849	0.0912739	0.280098	-0.0803119	0.277482	1.10361	0.922828	1.3198
	Inverse variance weighted	29	0.0667545	0.0731976	0.361781	-0.0767129	0.210222	1.06903	0.926156	1.23395
	Simple mode	29	-0.00229674	0.141789	0.987191	-0.280202	0.275609	0.997706	0.755631	1.31733
	Weighted mode	29	0.0534338	0.0859435	0.539148	-0.115015	0.221883	1.05489	0.891352	1.24843
Thymic stromal lymphopoietin	MR Egger	22	0.261517	0.212934	0.233645	-0.155834	0.678868	1.2989	0.855701	1.97164
	Weighted median	22	0.0886378	0.125843	0.481213	-0.158014	0.33529	1.09268	0.853838	1.39835
	Inverse variance weighted	22	0.12836	0.0920891	0.163357	-0.0521346	0.308855	1.13696	0.949201	1.36186
	Simple mode	22	0.00824785	0.210979	0.969185	-0.405272	0.421768	1.00828	0.666795	1.52465
	Weighted mode	22	0.0422917	0.198614	0.833432	-0.346991	0.431575	1.0432	0.706811	1.53968
